# Supplementary material for: The Clinical Relevance of Selected Cytokines in Newly Diagnosed Multiple Myeloma Patients
Source: Biomedicines. 2023 Nov 9;11(11):3012. doi: 10.3390/biomedicines11113012 (PMC10669681; doi:10.3390/biomedicines11113012)
Supplement: Supplementary file 1 [file biomedicines-11-03012-s001.zip]

Archive with 1 entries (1 files):
- biomedicines-2630259-supplementary.pdf
